# Supplementary material for: The Phylogenetic Diversity of Metagenomes
Source: PLoS One. 2011 Aug 31;6(8):e23214. doi: 10.1371/journal.pone.0023214 (PMC3166145; doi:10.1371/journal.pone.0023214)
Supplement: Data Set S2 — Newick-format phylogenetic tree linking metagenomic sequences from 31 gene families along an oceanic depth gradient at the HOT ALOHA site [22] . The tree is the one that was identified as having the maximum likelihood by placing metagenomic reads on a reference phylogeny inferred with a WAG + G model partitioned by gene family in RAxML [29]. (NEWICK) [file pone.0023214.s003.fasta]

(rpsM_JCVI_PEP_1114003930130_HAWAII_SITE_HOT_500:0.1930549361,rplK_JCVI_PEP_1105173897229_HAWAII_SITE_HOT_770:0.4284400613,(((((((((rpsB_JCVI_PEP_1105173435393_HAWAII_SITE_HOT_770:0.2770712075,rpsK_JCVI_PEP_1105173376131_HAWAII_SITE_HOT_500:0.1317399862):-5.551115123e-17,rpsC_JCVI_PEP_1114003759840_HAWAII_SITE_HOT_4000:0.1262999977):0,infC_JCVI_PEP_1114004272062_HAWAII_SITE_HOT_770:0.1730200174):0.008097835,((((((rpsC_JCVI_PEP_1114003766788_HAWAII_SITE_HOT_500:0.04915872916,pgk_JCVI_PEP_1105173629651_HAWAII_SITE_HOT_70:0.1934648409):-4.163336342e-17,pgk_JCVI_PEP_1114004506546_HAWAII_SITE_HOT_70:0.1831882707):0.01578463,rpsS_JCVI_PEP_1105173490735_HAWAII_SITE_HOT_10:0.05447940405):0.034938168,((((((((((rpoB_JCVI_PEP_1105173395167_HAWAII_SITE_HOT_70:0.1980052506,tsf_JCVI_PEP_1105173628971_HAWAII_SITE_HOT_70:0.2794901909):-2.775557562e-17,rpoB_JCVI_PEP_1105178011259_HAWAII_SITE_HOT_200:0.04920809756):5.551115123e-17,rpsC_JCVI_PEP_1114004292036_HAWAII_SITE_HOT_70:0.1012263384):-2.775557562e-17,rpoB_JCVI_PEP_1105173105227_HAWAII_SITE_HOT_4000:0.1491813806):-5.551115123e-17,rpsC_JCVI_PEP_1105173353993_HAWAII_SITE_HOT_10:0.14240909):5.551115123e-17,rplB_JCVI_PEP_1105173146751_HAWAII_SITE_HOT_10:0.1895608597):0,rplB_JCVI_PEP_1114004441170_HAWAII_SITE_HOT_10:0.1895608597):0.03881141,(rpoB_JCVI_PEP_1105173105233_HAWAII_SITE_HOT_4000:0.09251882607,rplB_JCVI_PEP_1114004482458_HAWAII_SITE_HOT_10:0.2395685624):0.04495987):0.056217995,(dnaG_JCVI_PEP_1105173489785_HAWAII_SITE_HOT_10:0.3674903348,rpoB_JCVI_PEP_1114003931060_HAWAII_SITE_HOT_500:0.1514066745):0.113175415):0.021509295,((((((((rpoB_JCVI_PEP_1105178047337_HAWAII_SITE_HOT_500:0.4982400168,rplM_JCVI_PEP_1105173936709_HAWAII_SITE_HOT_10:0.2010828272):1.110223025e-16,rpoB_JCVI_PEP_1114004095032_HAWAII_SITE_HOT_200:0.3522180971):0.13699095,(rpoB_JCVI_PEP_1114003839012_HAWAII_SITE_HOT_200:0.3522495141,nusA_JCVI_PEP_1114003788806_HAWAII_SITE_HOT_770:0.4175118505):0.18708313):0.028196048,((((((((((pyrG_JCVI_PEP_1105173692661_HAWAII_SITE_HOT_130:0.3129595392,pyrG_JCVI_PEP_1114004249572_HAWAII_SITE_HOT_500:0.368372547):5.551115123e-17,rpoB_JCVI_PEP_1114004290234_HAWAII_SITE_HOT_200:0.2267482924):0,rpsI_JCVI_PEP_1114004507724_HAWAII_SITE_HOT_70:0.617052477):5.551115123e-17,pyrG_JCVI_PEP_1105173888589_HAWAII_SITE_HOT_200:0.3896272458):3.330669074e-16,(pyrG_JCVI_PEP_1114004377078_HAWAII_SITE_HOT_200:0.3896272458,rplB_JCVI_PEP_1114004282262_HAWAII_SITE_HOT_770:0.4089806798):-3.330669074e-16):-1.665334537e-16,rpoB_JCVI_PEP_1105173713723_HAWAII_SITE_HOT_200:0.2280287618):-5.551115123e-17,frr_JCVI_PEP_1114004525240_HAWAII_SITE_HOT_200:0.3100925404):-4.440892099e-16,rpsI_JCVI_PEP_1105173171143_HAWAII_SITE_HOT_130:0.6975782621):0,rpsI_JCVI_PEP_1105173638985_HAWAII_SITE_HOT_70:0.617052477):1.110223025e-16,rpsI_JCVI_PEP_1114004435128_HAWAII_SITE_HOT_70:0.6363701731):0.15248615):0.046494316,(((((pyrG_JCVI_PEP_1114004372546_HAWAII_SITE_HOT_770:0.4247338825,pyrG_JCVI_PEP_1114004050856_HAWAII_SITE_HOT_770:0.4046532402):0.00037966372,pyrG_JCVI_PEP_1114004309688_HAWAII_SITE_HOT_200:0.4499971434):0.010601571,((rpoB_JCVI_PEP_1105173318443_HAWAII_SITE_HOT_770:0.2040027158,rpoB_JCVI_PEP_1114004533600_HAWAII_SITE_HOT_770:0.2036840604):0,rplL_JCVI_PEP_1105173400899_HAWAII_SITE_HOT_130:0.1714577579):0.010865231):0.06063967,((rpsK_JCVI_PEP_1114004536540_HAWAII_SITE_HOT_770:0.3032949814,pgk_JCVI_PEP_1105173162711_HAWAII_SITE_HOT_130:0.6661472973):1.665334537e-16,pgk_JCVI_PEP_1114004088750_HAWAII_SITE_HOT_4000:0.7233549468):0.07338366):0.023356246,(((((((pyrG_JCVI_PEP_1114004414326_HAWAII_SITE_HOT_500:0.3904538544,rplN_JCVI_PEP_1114004432220_HAWAII_SITE_HOT_130:0.1502705077):1.110223025e-16,((rpsB_JCVI_PEP_1105173964897_HAWAII_SITE_HOT_770:0.203788551,rpsB_JCVI_PEP_1114004430932_HAWAII_SITE_HOT_770:0.203788551):-5.551115123e-17,(((rpoB_JCVI_PEP_1114004468122_HAWAII_SITE_HOT_770:0.3175631645,rplT_JCVI_PEP_1114004279444_HAWAII_SITE_HOT_500:0.2584101343):1.665334537e-16,rpoB_JCVI_PEP_1105173435767_HAWAII_SITE_HOT_770:0.3175631645):5.551115123e-17,rplK_JCVI_PEP_1114004405924_HAWAII_SITE_HOT_70:0.1616467882):1.110223025e-16):-1.110223025e-16):2.498001805e-16,rplN_JCVI_PEP_1105173453757_HAWAII_SITE_HOT_130:0.1502705077):0.043118943,(((((pyrG_JCVI_PEP_1105173690465_HAWAII_SITE_HOT_130:0.2665507981,rpoB_JCVI_PEP_1114004469222_HAWAII_SITE_HOT_200:0.2613601497):5.551115123e-17,rpsJ_JCVI_PEP_1114004314420_HAWAII_SITE_HOT_10:0.2840468393):-3.330669074e-16,rplB_JCVI_PEP_1114003844236_HAWAII_SITE_HOT_10:0.512971073):-1.110223025e-16,rpsB_JCVI_PEP_1105173481309_HAWAII_SITE_HOT_770:0.4355322867):-1.110223025e-16,rpsM_JCVI_PEP_1114004061258_HAWAII_SITE_HOT_770:0.4120714326):0.040768325):0.020905398,((((((((((rplA_JCVI_PEP_1105173732137_HAWAII_SITE_HOT_500:0.3577300981,rplP_JCVI_PEP_1114003804084_HAWAII_SITE_HOT_10:0.1455451987):-1.665334537e-16,rplB_JCVI_PEP_1105173356809_HAWAII_SITE_HOT_10:0.5810593376):-1.110223025e-16,rpsB_JCVI_PEP_1105173718075_HAWAII_SITE_HOT_200:0.3428720339):-5.551115123e-17,rpsM_JCVI_PEP_1105173780343_HAWAII_SITE_HOT_500:0.2953280069):-1.665334537e-16,rplF_JCVI_PEP_1114004363272_HAWAII_SITE_HOT_70:0.2427210064):-2.220446049e-16,rplL_JCVI_PEP_1114004023644_HAWAII_SITE_HOT_770:0.2580998382):-1.110223025e-16,rpsI_JCVI_PEP_1105173197049_HAWAII_SITE_HOT_200:0.3557568835):5.551115123e-17,(tsf_JCVI_PEP_1114004290752_HAWAII_SITE_HOT_200:0.3428753052,pgk_JCVI_PEP_1105173506145_HAWAII_SITE_HOT_200:0.8166081796):1.110223025e-16):5.551115123e-17,rplP_JCVI_PEP_1114004213326_HAWAII_SITE_HOT_770:0.1134004973):-3.885780586e-16,pgk_JCVI_PEP_1105173229549_HAWAII_SITE_HOT_200:0.6839713027):0.0598552):0.020817526,((rpoB_JCVI_PEP_1114004220516_HAWAII_SITE_HOT_770:0.3926969308,rpsK_JCVI_PEP_1105173219395_HAWAII_SITE_HOT_200:0.3629254408):-1.110223025e-16,rpsM_JCVI_PEP_1105178006057_HAWAII_SITE_HOT_200:0.4627788196):0.054338355):0.011626615,(((rpsM_JCVI_PEP_1114004098380_HAWAII_SITE_HOT_500:0.1813103266,rpsM_JCVI_PEP_1105173236533_HAWAII_SITE_HOT_500:0.1813103266):2.775557562e-17,pgk_JCVI_PEP_1114003859682_HAWAII_SITE_HOT_770:0.2356629999):-2.775557562e-17,rplP_JCVI_PEP_1105173856361_HAWAII_SITE_HOT_500:0.3027465524):0.07747616):0.033294573):0.14813705):0.019768707,(((((((rpoB_JCVI_PEP_1105173909129_HAWAII_SITE_HOT_770:0.1783527596,rplF_JCVI_PEP_1105178023565_HAWAII_SITE_HOT_770:0.211289368):-2.775557562e-16,rplS_JCVI_PEP_1114003931132_HAWAII_SITE_HOT_500:0.126872822):1.110223025e-16,(((rpoB_JCVI_PEP_1114004032532_HAWAII_SITE_HOT_500:0.2760188861,pgk_JCVI_PEP_1105178036051_HAWAII_SITE_HOT_4000:0.2205262208):2.775557562e-16,dnaG_JCVI_PEP_1114003952954_HAWAII_SITE_HOT_770:0.4572983877):-3.330669074e-16,((((rpsM_JCVI_PEP_1105173203569_HAWAII_SITE_HOT_70:0.9182721508,pgk_JCVI_PEP_1114004332018_HAWAII_SITE_HOT_4000:0.2205262208):-2.220446049e-16,(dnaG_JCVI_PEP_1105173432545_HAWAII_SITE_HOT_770:0.4572983877,pyrG_JCVI_PEP_1105173377147_HAWAII_SITE_HOT_500:0.3894889918):1.110223025e-16):-2.775557562e-16,rpoB_JCVI_PEP_1114004147200_HAWAII_SITE_HOT_4000:0.419229055):6.106226635e-16,((rpoB_JCVI_PEP_1105173342429_HAWAII_SITE_HOT_4000:0.419229055,rplF_JCVI_PEP_1114004238532_HAWAII_SITE_HOT_770:0.211289368):-3.885780586e-16,rplC_JCVI_PEP_1114003945446_HAWAII_SITE_HOT_200:0.3647313773):-5.551115123e-16):2.775557562e-16):5.551115123e-17):0.104168825,((rpoB_JCVI_PEP_1105173246445_HAWAII_SITE_HOT_500:0.1691226167,rpoB_JCVI_PEP_1114004098388_HAWAII_SITE_HOT_500:0.1691226167):-2.498001805e-16,nusA_JCVI_PEP_1105173853415_HAWAII_SITE_HOT_500:0.2616250201):0.12482564):0.04118521,(((infC_JCVI_PEP_1105173944935_HAWAII_SITE_HOT_4000:0.3058321516,rplM_JCVI_PEP_1114004265524_HAWAII_SITE_HOT_500:0.3973228736):0.046299383,((nusA_JCVI_PEP_1105173214775_HAWAII_SITE_HOT_70:0.1973073313,rplD_JCVI_PEP_1105178010865_HAWAII_SITE_HOT_200:0.02606982781):-1.110223025e-16,((((((rpoB_JCVI_PEP_1114004190560_HAWAII_SITE_HOT_130:0.3846112072,rpsM_JCVI_PEP_1105173275745_HAWAII_SITE_HOT_130:0.2559603412):0,nusA_JCVI_PEP_1114003850384_HAWAII_SITE_HOT_70:0.1973073313):-2.775557562e-16,rpoB_JCVI_PEP_1105173786605_HAWAII_SITE_HOT_4000:0.2334069196):1.387778781e-16,rpsJ_JCVI_PEP_1114004338212_HAWAII_SITE_HOT_130:0.3225514505):3.330669074e-16,rpsC_JCVI_PEP_1114003883698_HAWAII_SITE_HOT_200:0.09314022696):2.775557562e-16,rplF_JCVI_PEP_1105173476481_HAWAII_SITE_HOT_770:0.3740542472):1.110223025e-16):0.068962544):0.025438959,pgk_JCVI_PEP_1114004361538_HAWAII_SITE_HOT_500:0.8953501351):0.10498825):0.043193724,((((((((((((dnaG_JCVI_PEP_1114004514608_HAWAII_SITE_HOT_130:0.263887849,rpoB_JCVI_PEP_1114003983404_HAWAII_SITE_HOT_500:0.245685009):-4.996003611e-16,(rplB_JCVI_PEP_1105173877679_HAWAII_SITE_HOT_770:0.3737489795,nusA_JCVI_PEP_1105173744449_HAWAII_SITE_HOT_4000:0.1338136038):5.551115123e-16):-3.330669074e-16,(rpoB_JCVI_PEP_1105173173909_HAWAII_SITE_HOT_500:0.245685009,rpmA_JCVI_PEP_1105173652601_HAWAII_SITE_HOT_4000:0.1941474917):3.330669074e-16):-3.330669074e-16,dnaG_JCVI_PEP_1105173691961_HAWAII_SITE_HOT_130:0.263887849):0.02436469,(((tsf_JCVI_PEP_1105173779437_HAWAII_SITE_HOT_500:0.272737756,rplP_JCVI_PEP_1105178025939_HAWAII_SITE_HOT_770:0.2014346108):-6.106226635e-16,rplP_JCVI_PEP_1114004475788_HAWAII_SITE_HOT_770:0.2014346108):-5.551115123e-17,smpB_JCVI_PEP_1114004240676_HAWAII_SITE_HOT_4000:0.3111950441):0.02426367):0.029420843,(((dnaG_JCVI_PEP_1114004497338_HAWAII_SITE_HOT_70:0.3384234899,rplM_JCVI_PEP_1114004050412_HAWAII_SITE_HOT_770:0.2391129196):0,dnaG_JCVI_PEP_1114003790656_HAWAII_SITE_HOT_70:0.3205389529):0.0014979261,((((rplN_JCVI_PEP_1105178038583_HAWAII_SITE_HOT_4000:0.2318024512,rplB_JCVI_PEP_1105173628781_HAWAII_SITE_HOT_70:0.1079357236):-2.220446049e-16,(pgk_JCVI_PEP_1114004076648_HAWAII_SITE_HOT_130:0.1279979567,rplM_JCVI_PEP_1105173687263_HAWAII_SITE_HOT_130:0.3602173771):1.942890293e-16):2.775557562e-16,rpsC_JCVI_PEP_1105178025935_HAWAII_SITE_HOT_770:0.2383408566):4.718447855e-16,pgk_JCVI_PEP_1105173686833_HAWAII_SITE_HOT_130:0.1279979567):0.0017758218):0.045537867):0.09894476,(rplP_JCVI_PEP_1114004330950_HAWAII_SITE_HOT_4000:0.3326308222,nusA_JCVI_PEP_1114004311004_HAWAII_SITE_HOT_10:0.1832724034):0.11314475):0.10602911,((rpsJ_JCVI_PEP_1105173480159_HAWAII_SITE_HOT_770:0.2304361295,rpsJ_JCVI_PEP_1114004458108_HAWAII_SITE_HOT_770:0.2425081648):0.04016674,nusA_JCVI_PEP_1105173184297_HAWAII_SITE_HOT_500:0.2653341855):0.18423775):0.102106206,(infC_JCVI_PEP_1105173870997_HAWAII_SITE_HOT_770:0.2504431655,nusA_JCVI_PEP_1114004272090_HAWAII_SITE_HOT_770:0.3868002789):0.44046196):0.112872556,(((((((((((((((dnaG_JCVI_PEP_1105173584245_HAWAII_SITE_HOT_500:0.1343344847,rpoB_JCVI_PEP_1105173578697_HAWAII_SITE_HOT_500:0.127994685):-8.326672685e-17,rplP_JCVI_PEP_1105178052149_HAWAII_SITE_HOT_500:0.03584147122):-5.134781489e-16,rplE_JCVI_PEP_1114003764156_HAWAII_SITE_HOT_4000:0.2408098391):-8.326672685e-17,rplP_JCVI_PEP_1114004111930_HAWAII_SITE_HOT_500:0.03584147122):-1.110223025e-16,rpoB_JCVI_PEP_1114004416038_HAWAII_SITE_HOT_500:0.2594001357):-2.220446049e-16,rpsM_JCVI_PEP_1114004393632_HAWAII_SITE_HOT_500:0.09964549262):-1.110223025e-16,rpsC_JCVI_PEP_1105178052147_HAWAII_SITE_HOT_500:0.06086234293):1.22123e-06,rpsE_JCVI_PEP_1105173853091_HAWAII_SITE_HOT_500:0.2143207411):0.004501506,rpsI_JCVI_PEP_1114003932584_HAWAII_SITE_HOT_70:0.2076646922):0.0031601689,((((rpoB_JCVI_PEP_1105173996709_HAWAII_SITE_HOT_770:0.2313725507,rpoB_JCVI_PEP_1114004252898_HAWAII_SITE_HOT_10:0.1578314213):-5.551115123e-17,rpoB_JCVI_PEP_1105173135417_HAWAII_SITE_HOT_130:0.1591759713):-5.551115123e-17,infC_JCVI_PEP_1105178038543_HAWAII_SITE_HOT_4000:0.2496077062):5.551115123e-17,rpoB_JCVI_PEP_1114004159930_HAWAII_SITE_HOT_770:0.2382646173):0.0071162204):0.006674205,(((((rpoB_JCVI_PEP_1105173417217_HAWAII_SITE_HOT_4000:0.1290349996,rpsS_JCVI_PEP_1105178023363_HAWAII_SITE_HOT_770:0.2213382931):2.775557562e-16,rpsS_JCVI_PEP_1105173357675_HAWAII_SITE_HOT_10:0.1510742828):1.110223025e-16,((pyrG_JCVI_PEP_1105173940739_HAWAII_SITE_HOT_4000:0.2152964505,rplE_JCVI_PEP_1105173756787_HAWAII_SITE_HOT_770:0.2569028473):8.326672685e-17,rpoB_JCVI_PEP_1114004241242_HAWAII_SITE_HOT_10:0.06747714785):-1.665334537e-16):3.053113318e-16,rpoB_JCVI_PEP_1114003955422_HAWAII_SITE_HOT_4000:0.1286134354):0.009623184,(((rpoB_JCVI_PEP_1105173133323_HAWAII_SITE_HOT_130:0.1796328009,rplT_JCVI_PEP_1105173284887_HAWAII_SITE_HOT_70:0.09492404334):1.110223025e-16,rpoB_JCVI_PEP_1114004430266_HAWAII_SITE_HOT_10:0.3684114197):-1.110223025e-16,rplT_JCVI_PEP_1114004406020_HAWAII_SITE_HOT_70:0.09492404334):0.012720127):0.032367416):0.0010268771,(((((frr_JCVI_PEP_1114004246442_HAWAII_SITE_HOT_770:0.1271923327,rplP_JCVI_PEP_1114003902924_HAWAII_SITE_HOT_4000:0.2129222036):-5.551115123e-17,frr_JCVI_PEP_1105173908835_HAWAII_SITE_HOT_770:0.1271923327):1.387778781e-16,rpsJ_JCVI_PEP_1105173192589_HAWAII_SITE_HOT_200:0.2447510012):5.551115123e-17,rpsC_JCVI_PEP_1105173618633_HAWAII_SITE_HOT_10:0.3658764443):0.0054572653,((rpoB_JCVI_PEP_1105173439551_HAWAII_SITE_HOT_770:0.2255553381,rpsC_JCVI_PEP_1114004285266_HAWAII_SITE_HOT_10:0.1262742571):-2.220446049e-16,(pyrG_JCVI_PEP_1114004007430_HAWAII_SITE_HOT_770:0.2424853141,rpsC_JCVI_PEP_1105173618635_HAWAII_SITE_HOT_10:0.1046489514):1.665334537e-16):0.020681005):0.003908004):0.0056584543,nusA_JCVI_PEP_1105173723221_HAWAII_SITE_HOT_500:1.33780301):0.026670026,((((rpoB_JCVI_PEP_1105173618667_HAWAII_SITE_HOT_10:0.08223288864,rplC_JCVI_PEP_1105173921367_HAWAII_SITE_HOT_500:0.08668361391):0,((((dnaG_JCVI_PEP_1114004391944_HAWAII_SITE_HOT_4000:0.1610001344,rpoB_JCVI_PEP_1114004327362_HAWAII_SITE_HOT_500:0.01798470772):-7.355227538e-16,rpoB_JCVI_PEP_1114003767744_HAWAII_SITE_HOT_500:0.06712776225):8.326672685e-17,rpoB_JCVI_PEP_1114004430162_HAWAII_SITE_HOT_10:0.08223288864):-4.024558464e-16,infC_JCVI_PEP_1114004052968_HAWAII_SITE_HOT_4000:0.08154749328):5.551115123e-17):-4.163336342e-16,rpoB_JCVI_PEP_1114004429470_HAWAII_SITE_HOT_10:0.02876059042):0.00059598894,rplB_JCVI_PEP_1105173987411_HAWAII_SITE_HOT_70:0.4239070987):0.04028619):0.14584516,tsf_JCVI_PEP_1114003806236_HAWAII_SITE_HOT_4000:0.5800468396):0.11655387):0.046457663,(dnaG_JCVI_PEP_1105173145541_HAWAII_SITE_HOT_130:1.22123006e-06,dnaG_JCVI_PEP_1114004215416_HAWAII_SITE_HOT_130:1.22123006e-06):0.3719793):0.049262837,((((((((((((rplT_JCVI_PEP_1114003995020_HAWAII_SITE_HOT_10:0.02251674919,rpsI_JCVI_PEP_1114004123718_HAWAII_SITE_HOT_770:0.006456579076):0.018983323,rplF_JCVI_PEP_1105173520215_HAWAII_SITE_HOT_10:0.02439530323):0.005788234,(rpoB_JCVI_PEP_1114004411338_HAWAII_SITE_HOT_200:0.01339190141,rplK_JCVI_PEP_1105173156009_HAWAII_SITE_HOT_10:1.221230061e-06):0.01723231):0.03608032,(((((rplE_JCVI_PEP_1114003800402_HAWAII_SITE_HOT_10:1.22123006e-06,rpoB_JCVI_PEP_1105173357269_HAWAII_SITE_HOT_10:0.01338801146):7.155734338e-16,rpsK_JCVI_PEP_1114004284298_HAWAII_SITE_HOT_10:0.03924611391):9.714451465e-17,rplB_JCVI_PEP_1105178011829_HAWAII_SITE_HOT_200:0.00640136237):0.00021735886,(((dnaG_JCVI_PEP_1114004027732_HAWAII_SITE_HOT_70:0.02038072481,dnaG_JCVI_PEP_1105173927909_HAWAII_SITE_HOT_10:0.01776604504):7.21644966e-16,rpsC_JCVI_PEP_1105173614143_HAWAII_SITE_HOT_10:0.008758320591):-4.683753385e-16,dnaG_JCVI_PEP_1105173386503_HAWAII_SITE_HOT_70:0.02038072481):0.00021856836):1.22123e-06,((pyrG_JCVI_PEP_1114003923702_HAWAII_SITE_HOT_10:0.02592191772,rplA_JCVI_PEP_1105173156005_HAWAII_SITE_HOT_10:0.0231288185):1.22123e-06,((pyrG_JCVI_PEP_1105173165105_HAWAII_SITE_HOT_130:0.01324599934,rpsE_JCVI_PEP_1105173767559_HAWAII_SITE_HOT_770:0.005271998452):4.093947403e-16,((pyrG_JCVI_PEP_1114004537092_HAWAII_SITE_HOT_130:0.01324599934,pgk_JCVI_PEP_1105173532109_HAWAII_SITE_HOT_70:0.007112319851):3.452099717e-16,rplN_JCVI_PEP_1114004108588_HAWAII_SITE_HOT_10:0.01810644076):-3.590877595e-16):0.00065253454):0.00010851315):0.06897264):0.030246653,((((rpsS_JCVI_PEP_1114003896438_HAWAII_SITE_HOT_10:0.04384245866,rpsS_JCVI_PEP_1105173670483_HAWAII_SITE_HOT_10:0.04384245866):-1.110223025e-16,rplT_JCVI_PEP_1114003993384_HAWAII_SITE_HOT_10:0.01622175112):-4.649058916e-16,rplT_JCVI_PEP_1105173352035_HAWAII_SITE_HOT_10:0.01622175112):0.015507195,((pyrG_JCVI_PEP_1114004179614_HAWAII_SITE_HOT_130:0.01902259654,nusA_JCVI_PEP_1105173165965_HAWAII_SITE_HOT_130:0.01549595385):0.002547009,((infC_JCVI_PEP_1105173405745_HAWAII_SITE_HOT_130:0.04457357044,rpsI_JCVI_PEP_1105173690855_HAWAII_SITE_HOT_130:0.04865293726):0.0021753304,(rplE_JCVI_PEP_1105173359247_HAWAII_SITE_HOT_10:0.2999846075,rplE_JCVI_PEP_1114004070632_HAWAII_SITE_HOT_10:0.2999846075):0.0028799856):0.0029999511):0.018743495):0.064790785):0.1844027,(((pyrG_JCVI_PEP_1105173515833_HAWAII_SITE_HOT_10:0.4737821498,pyrG_JCVI_PEP_1114004199836_HAWAII_SITE_HOT_770:0.3330942056):-3.330669074e-16,pyrG_JCVI_PEP_1114004151580_HAWAII_SITE_HOT_10:0.4737821498):-1.665334537e-16,rplA_JCVI_PEP_1114004255526_HAWAII_SITE_HOT_130:0.3133462703):0.18711063):0.21300429,((((pyrG_JCVI_PEP_1105173237959_HAWAII_SITE_HOT_500:0.6280576286,rplM_JCVI_PEP_1105173557709_HAWAII_SITE_HOT_4000:0.3131106249):6.661338148e-16,pyrG_JCVI_PEP_1105173907743_HAWAII_SITE_HOT_770:0.5745830084):-4.440892099e-16,pyrG_JCVI_PEP_1105173779371_HAWAII_SITE_HOT_500:0.4466979662):-5.551115123e-16,smpB_JCVI_PEP_1105173559119_HAWAII_SITE_HOT_4000:0.3462626062):0.41911468):0.060831998,((((((((rplK_JCVI_PEP_1114004054120_HAWAII_SITE_HOT_10:0.3168169382,rpsM_JCVI_PEP_1105173908959_HAWAII_SITE_HOT_770:0.2142802086):0.039711215,tsf_JCVI_PEP_1114004013000_HAWAII_SITE_HOT_500:0.5047399698):0.058817852,rplK_JCVI_PEP_1105173872403_HAWAII_SITE_HOT_770:0.5666557562):0.07304891,(rpoB_JCVI_PEP_1105173316959_HAWAII_SITE_HOT_770:0.264997908,rpoB_JCVI_PEP_1114004101762_HAWAII_SITE_HOT_770:0.264997908):0.41792053):0.04366259,((rplK_JCVI_PEP_1105173274359_HAWAII_SITE_HOT_130:0.4586218518,rplT_JCVI_PEP_1114003766372_HAWAII_SITE_HOT_500:0.5241894425):0.035773113,((((dnaG_JCVI_PEP_1114004441662_HAWAII_SITE_HOT_4000:0.4216112447,pyrG_JCVI_PEP_1114003963844_HAWAII_SITE_HOT_500:0.3058099266):1.221229999e-06,((((((((rplK_JCVI_PEP_1105173378955_HAWAII_SITE_HOT_500:0.2285290756,rpmA_JCVI_PEP_1114004104750_HAWAII_SITE_HOT_4000:0.2704951751):1.33226763e-15,smpB_JCVI_PEP_1114004129892_HAWAII_SITE_HOT_770:0.4481711701):-2.220446049e-16,pyrG_JCVI_PEP_1114004430174_HAWAII_SITE_HOT_10:0.4576707471):1.110223025e-16,pgk_JCVI_PEP_1114004101820_HAWAII_SITE_HOT_770:0.3269897986):6.661338148e-16,((((((pyrG_JCVI_PEP_1114004021138_HAWAII_SITE_HOT_770:0.2769691662,pgk_JCVI_PEP_1105173872897_HAWAII_SITE_HOT_770:0.3269897986):-5.551115123e-16,rpsK_JCVI_PEP_1114004503538_HAWAII_SITE_HOT_10:0.2997283138):2.220446049e-16,pyrG_JCVI_PEP_1114004246594_HAWAII_SITE_HOT_500:0.4248477269):-1.165734176e-15,infC_JCVI_PEP_1114004458130_HAWAII_SITE_HOT_770:0.3047140767):-6.106226635e-16,frr_JCVI_PEP_1105178018499_HAWAII_SITE_HOT_770:0.2959743649):-1.110223025e-16,pyrG_JCVI_PEP_1105173772301_HAWAII_SITE_HOT_500:0.4248477269):-6.661338148e-16):6.661338148e-16,smpB_JCVI_PEP_1105173907803_HAWAII_SITE_HOT_770:0.4481711701):-1.110223025e-15,pyrG_JCVI_PEP_1105173486093_HAWAII_SITE_HOT_10:0.4576707471):-9.436895709e-16,rpsM_JCVI_PEP_1114004503532_HAWAII_SITE_HOT_10:0.3319459871):0.00010675993):0.019933045,(((((((frr_JCVI_PEP_1105173176193_HAWAII_SITE_HOT_500:0.3189637783,smpB_JCVI_PEP_1105173316025_HAWAII_SITE_HOT_770:0.3942543269):-1.054711873e-15,((((((rpsB_JCVI_PEP_1105173579887_HAWAII_SITE_HOT_500:0.2862059649,rpsS_JCVI_PEP_1105173921171_HAWAII_SITE_HOT_500:0.1778652705):7.21644966e-16,infC_JCVI_PEP_1105173913825_HAWAII_SITE_HOT_500:0.3442904565):4.996003611e-16,infC_JCVI_PEP_1105173380161_HAWAII_SITE_HOT_500:0.3937756828):7.771561172e-16,infC_JCVI_PEP_1114004216396_HAWAII_SITE_HOT_500:0.3442904565):-1.110223025e-15,rpsS_JCVI_PEP_1114003797638_HAWAII_SITE_HOT_10:0.1792014915):5.551115123e-16,rpmA_JCVI_PEP_1105173291681_HAWAII_SITE_HOT_200:0.2771467846):1.165734176e-15):-3.330669074e-16,pyrG_JCVI_PEP_1105173297209_HAWAII_SITE_HOT_200:0.3410526331):2.220446049e-16,rpmA_JCVI_PEP_1105173856263_HAWAII_SITE_HOT_500:0.3798917091):-8.326672685e-16,rpsK_JCVI_PEP_1105173576605_HAWAII_SITE_HOT_500:0.1791227724):3.330669074e-16,((dnaG_JCVI_PEP_1114004109392_HAWAII_SITE_HOT_770:0.4112044878,dnaG_JCVI_PEP_1105173270377_HAWAII_SITE_HOT_130:0.4407078556):-1.054711873e-15,rpmA_JCVI_PEP_1105173268755_HAWAII_SITE_HOT_130:0.2544446325):-3.885780586e-16):-6.661338148e-16,smpB_JCVI_PEP_1105173335437_HAWAII_SITE_HOT_770:0.3707930101):0.022297667):0.023314787,(rpsK_JCVI_PEP_1114004501212_HAWAII_SITE_HOT_10:0.5515627963,rplB_JCVI_PEP_1114003797632_HAWAII_SITE_HOT_10:0.2901153416):0.03777532):0.049338777):0.13469344):0.04767959,rplP_JCVI_PEP_1114004350948_HAWAII_SITE_HOT_770:0.3979192189):0.116331294,(rplF_JCVI_PEP_1114003848544_HAWAII_SITE_HOT_500:0.3226837472,rpmA_JCVI_PEP_1105173483069_HAWAII_SITE_HOT_770:0.3046969575):0.3145057):0.053000394,(((((dnaG_JCVI_PEP_1105173657659_HAWAII_SITE_HOT_10:0.5107537096,dnaG_JCVI_PEP_1114004278434_HAWAII_SITE_HOT_10:0.5028868338):0.041280724,rplL_JCVI_PEP_1105173221327_HAWAII_SITE_HOT_200:0.301517629):0.03307732,((((((((((((infC_JCVI_PEP_1114004209636_HAWAII_SITE_HOT_770:0.4755536477,rplD_JCVI_PEP_1105178058289_HAWAII_SITE_HOT_500:0.3780477762):-5.551115123e-16,tsf_JCVI_PEP_1114004541366_HAWAII_SITE_HOT_4000:0.2712034924):-5.551115123e-16,rplA_JCVI_PEP_1105173567429_HAWAII_SITE_HOT_4000:0.4131354908):8.881784197e-16,((((((((((nusA_JCVI_PEP_1105173111549_HAWAII_SITE_HOT_4000:0.2946264353,nusA_JCVI_PEP_1114003805572_HAWAII_SITE_HOT_4000:0.2946264353):2.220446049e-16,tsf_JCVI_PEP_1105173579885_HAWAII_SITE_HOT_500:0.2449015264):-5.551115123e-16,pyrG_JCVI_PEP_1105173664337_HAWAII_SITE_HOT_10:0.367774527):-3.330669074e-16,rpoB_JCVI_PEP_1114004169790_HAWAII_SITE_HOT_4000:0.301564848):1.110223025e-16,infC_JCVI_PEP_1114004053076_HAWAII_SITE_HOT_10:0.3817351106):-1.665334537e-16,rpoB_JCVI_PEP_1114004287770_HAWAII_SITE_HOT_200:0.188121083):-1.165734176e-15,rpoB_JCVI_PEP_1105173562297_HAWAII_SITE_HOT_4000:0.2441106124):4.996003611e-16,frr_JCVI_PEP_1114003957918_HAWAII_SITE_HOT_4000:0.3621758596):7.771561172e-16,rplT_JCVI_PEP_1105173914325_HAWAII_SITE_HOT_500:0.2461715525):-7.771561172e-16,(((rpoB_JCVI_PEP_1114004331438_HAWAII_SITE_HOT_4000:0.144332472,rplS_JCVI_PEP_1105173863289_HAWAII_SITE_HOT_500:0.4183097209):-2.775557562e-16,rpoB_JCVI_PEP_1114004513308_HAWAII_SITE_HOT_4000:0.2441106124):-7.21644966e-16,rplA_JCVI_PEP_1105173274353_HAWAII_SITE_HOT_130:0.4019707439):7.771561172e-16):-7.21644966e-16):1.165734176e-15,rplA_JCVI_PEP_1114003914684_HAWAII_SITE_HOT_4000:0.2753903334):-3.885780586e-16,rplB_JCVI_PEP_1114004208430_HAWAII_SITE_HOT_4000:0.2543996253):-2.220446049e-16,rpsE_JCVI_PEP_1114004191612_HAWAII_SITE_HOT_4000:0.4088490452):4.440892099e-16,rplC_JCVI_PEP_1105173177569_HAWAII_SITE_HOT_500:0.2045699539):0,rplT_JCVI_PEP_1114004431738_HAWAII_SITE_HOT_770:0.3402939759):-1.221245327e-15,(((((((((rpoB_JCVI_PEP_1105173560133_HAWAII_SITE_HOT_4000:0.301564848,tsf_JCVI_PEP_1114003786106_HAWAII_SITE_HOT_500:0.2449015264):9.436895709e-16,rplA_JCVI_PEP_1114004360018_HAWAII_SITE_HOT_130:0.382267201):-1.665334537e-16,rplA_JCVI_PEP_1105178017109_HAWAII_SITE_HOT_200:0.3177683234):-9.436895709e-16,tsf_JCVI_PEP_1114004333920_HAWAII_SITE_HOT_4000:0.3108593906):-8.881784197e-16,(((dnaG_JCVI_PEP_1114004017794_HAWAII_SITE_HOT_4000:0.3980293786,rpoB_JCVI_PEP_1105173646625_HAWAII_SITE_HOT_4000:0.2866024441):5.551115123e-16,rplP_JCVI_PEP_1114004338980_HAWAII_SITE_HOT_4000:0.3344525674):1.110223025e-16,nusA_JCVI_PEP_1105173256439_HAWAII_SITE_HOT_4000:0.3763383863):8.881784197e-16):-5.551115123e-16,frr_JCVI_PEP_1114004051046_HAWAII_SITE_HOT_4000:0.2784382859):6.106226635e-16,rplS_JCVI_PEP_1114004201034_HAWAII_SITE_HOT_4000:0.3640867401):1.165734176e-15,rplB_JCVI_PEP_1105173797547_HAWAII_SITE_HOT_4000:0.2977511626):-1.387778781e-15,smpB_JCVI_PEP_1105173346565_HAWAII_SITE_HOT_4000:0.4275003854):1.276756478e-15):9.992007222e-16,frr_JCVI_PEP_1114003758712_HAWAII_SITE_HOT_4000:0.2832878978):-7.771561172e-16,rpsC_JCVI_PEP_1105173721897_HAWAII_SITE_HOT_200:0.2656019424):0.08631095):0.015925346,(pyrG_JCVI_PEP_1105173577865_HAWAII_SITE_HOT_500:0.1064369502,pyrG_JCVI_PEP_1114004413060_HAWAII_SITE_HOT_500:0.1064369502):0.060031768):0.033497483,rplK_JCVI_PEP_1114003910754_HAWAII_SITE_HOT_200:0.4099987691):0.2574021):0.10431062):0.028465962,(((dnaG_JCVI_PEP_1105173276723_HAWAII_SITE_HOT_130:0.7277511028,rplK_JCVI_PEP_1105173542107_HAWAII_SITE_HOT_200:0.2770115565):0.15389752,(((rplS_JCVI_PEP_1105173228711_HAWAII_SITE_HOT_200:0.2663512375,rplS_JCVI_PEP_1105173230123_HAWAII_SITE_HOT_200:0.2921816469):0.012339877,(((rplE_JCVI_PEP_1105173275733_HAWAII_SITE_HOT_130:0.3473728085,tsf_JCVI_PEP_1105173903391_HAWAII_SITE_HOT_770:0.390792146):-2.775557562e-16,frr_JCVI_PEP_1114003910020_HAWAII_SITE_HOT_200:0.2941219779):8.881784197e-16,rplE_JCVI_PEP_1105173552055_HAWAII_SITE_HOT_770:0.2835034709):0.013734808):0.0076009976,(nusA_JCVI_PEP_1114004069450_HAWAII_SITE_HOT_770:0.3741867156,rplL_JCVI_PEP_1105173148073_HAWAII_SITE_HOT_10:0.4826271377):0.009347796):0.31135246):0.12496607,((((rplP_JCVI_PEP_1105173473375_HAWAII_SITE_HOT_770:0.2781495722,nusA_JCVI_PEP_1105173992153_HAWAII_SITE_HOT_770:0.3591083027):3.330669074e-16,(((rpsC_JCVI_PEP_1114004197258_HAWAII_SITE_HOT_70:0.3056715766,rplT_JCVI_PEP_1105173849315_HAWAII_SITE_HOT_4000:0.3472484386):-1.110223025e-15,rplF_JCVI_PEP_1105173633319_HAWAII_SITE_HOT_70:0.4759571026):-7.771561172e-16,(dnaG_JCVI_PEP_1114003799666_HAWAII_SITE_HOT_770:0.4454672198,dnaG_JCVI_PEP_1105173481079_HAWAII_SITE_HOT_770:0.4454672198):4.996003611e-16):-1.110223025e-16):1.22123e-06,(((rplP_JCVI_PEP_1105173224259_HAWAII_SITE_HOT_200:0.3521593929,rplB_JCVI_PEP_1105173356813_HAWAII_SITE_HOT_10:0.3537149943):-4.440892099e-16,rplC_JCVI_PEP_1114003985462_HAWAII_SITE_HOT_500:0.4141874496):2.220446049e-16,rplP_JCVI_PEP_1105178023637_HAWAII_SITE_HOT_770:0.3550830109):0.00015083453):0.015593281,(((rpsB_JCVI_PEP_1105173718169_HAWAII_SITE_HOT_200:0.2787922298,rpmA_JCVI_PEP_1114004448222_HAWAII_SITE_HOT_770:0.2734754191):6.661338148e-16,(rplE_JCVI_PEP_1105173688379_HAWAII_SITE_HOT_130:0.3121037663,rpsB_JCVI_PEP_1114004290944_HAWAII_SITE_HOT_200:0.277508852):-6.661338148e-16):0.0001302282,(rplF_JCVI_PEP_1105173753799_HAWAII_SITE_HOT_4000:0.3282098388,pgk_JCVI_PEP_1105173152653_HAWAII_SITE_HOT_10:0.6242784084):0.0006439526):0.015540937):0.33390528):0.08587417):0.029062277,(((((((((((((((dnaG_JCVI_PEP_1105173678213_HAWAII_SITE_HOT_130:0.2664439484,pyrG_JCVI_PEP_1114003775986_HAWAII_SITE_HOT_10:0.3557397274):2.220446049e-16,dnaG_JCVI_PEP_1114003802942_HAWAII_SITE_HOT_130:0.2664439484):1.110223025e-15,rpsC_JCVI_PEP_1114004473072_HAWAII_SITE_HOT_770:0.4257420369):-5.551115123e-16,pgk_JCVI_PEP_1105173437435_HAWAII_SITE_HOT_770:0.778188192):8.881784197e-16,pgk_JCVI_PEP_1114004487310_HAWAII_SITE_HOT_770:0.778188192):-3.330669074e-16,pyrG_JCVI_PEP_1105173665159_HAWAII_SITE_HOT_10:0.3557397274):8.881784197e-16,rpmA_JCVI_PEP_1105173718501_HAWAII_SITE_HOT_200:0.6337310393):-2.220446049e-16,rpmA_JCVI_PEP_1114004233120_HAWAII_SITE_HOT_130:0.133950532):1.110223025e-15,rpmA_JCVI_PEP_1114004160494_HAWAII_SITE_HOT_200:0.6337310393):0.10328855,(dnaG_JCVI_PEP_1114003797598_HAWAII_SITE_HOT_10:0.3732551442,rplC_JCVI_PEP_1114004064798_HAWAII_SITE_HOT_770:0.3776932842):0.14228748):0.060603216,((rpoB_JCVI_PEP_1114003850084_HAWAII_SITE_HOT_70:0.2251503344,rplP_JCVI_PEP_1114004382750_HAWAII_SITE_HOT_770:0.1769104769):-1.110223025e-16,rplE_JCVI_PEP_1114003771104_HAWAII_SITE_HOT_500:0.2309384554):0.17625178):0.026946206,((dnaG_JCVI_PEP_1114003800792_HAWAII_SITE_HOT_770:0.4534450571,dnaG_JCVI_PEP_1105173470321_HAWAII_SITE_HOT_770:0.4534450571):0.009761277,(pgk_JCVI_PEP_1105173869299_HAWAII_SITE_HOT_770:0.2653804027,pgk_JCVI_PEP_1105173921917_HAWAII_SITE_HOT_500:0.4080048823):0.011991677):0.116638266):0.06379691,(((((((((((rpoB_JCVI_PEP_1114004247014_HAWAII_SITE_HOT_770:0.2821641925,rpoB_JCVI_PEP_1114004220522_HAWAII_SITE_HOT_770:0.5602605215):-7.771561172e-16,pgk_JCVI_PEP_1105173421847_HAWAII_SITE_HOT_4000:0.3727377093):-7.771561172e-16,rpoB_JCVI_PEP_1105173784639_HAWAII_SITE_HOT_500:0.1491316824):-1.665334537e-16,nusA_JCVI_PEP_1105173213107_HAWAII_SITE_HOT_70:0.3226241053):0,tsf_JCVI_PEP_1105178051905_HAWAII_SITE_HOT_500:0.2121091934):-3.330669074e-16,rpsS_JCVI_PEP_1105173972973_HAWAII_SITE_HOT_770:0.2002977451):8.326672685e-17,rpsK_JCVI_PEP_1105173771517_HAWAII_SITE_HOT_500:0.1936281541):-1.110223025e-15,rplS_JCVI_PEP_1105173855783_HAWAII_SITE_HOT_500:0.2084983449):7.21644966e-16,nusA_JCVI_PEP_1114004133294_HAWAII_SITE_HOT_70:0.3226241053):-7.771561172e-16,rpoB_JCVI_PEP_1105173905745_HAWAII_SITE_HOT_770:0.2821641925):-1.110223025e-16,rplD_JCVI_PEP_1105173987405_HAWAII_SITE_HOT_70:0.3928793098):0.25226584):0.16660906,(rplB_JCVI_PEP_1105173559629_HAWAII_SITE_HOT_4000:0.4955301079,rpmA_JCVI_PEP_1105173769993_HAWAII_SITE_HOT_770:0.3522249527):0.36712097):0.03598572,(rpoB_JCVI_PEP_1114004131264_HAWAII_SITE_HOT_10:0.1578494904,tsf_JCVI_PEP_1114003950894_HAWAII_SITE_HOT_770:0.3153872685):0.36718693):0.06822237):0.130525068,((((((((rpsC_JCVI_PEP_1105178073711_HAWAII_SITE_HOT_70:0.1622342864,nusA_JCVI_PEP_1105173750785_HAWAII_SITE_HOT_4000:0.09840133539):-5.551115123e-16,((((rplE_JCVI_PEP_1114004448290_HAWAII_SITE_HOT_770:0.1430580749,rpoB_JCVI_PEP_1114003888940_HAWAII_SITE_HOT_10:0.1514262294):-8.326672685e-17,rpoB_JCVI_PEP_1105173362509_HAWAII_SITE_HOT_10:0.1523455651):3.330669074e-16,rpsC_JCVI_PEP_1105173464523_HAWAII_SITE_HOT_10:0.1147211705):-7.494005416e-16,rpsB_JCVI_PEP_1114004445138_HAWAII_SITE_HOT_70:0.1757278862):4.440892099e-16):-2.775557562e-16,rpsB_JCVI_PEP_1105173535537_HAWAII_SITE_HOT_70:0.1757278862):-3.60822483e-16,((rplE_JCVI_PEP_1105173609555_HAWAII_SITE_HOT_770:0.1430580749,infC_JCVI_PEP_1105173813555_HAWAII_SITE_HOT_70:0.3255818111):2.775557562e-16,rplN_JCVI_PEP_1114003845426_HAWAII_SITE_HOT_200:0.2894260359):3.330669074e-16):6.106226635e-16,infC_JCVI_PEP_1114004406010_HAWAII_SITE_HOT_70:0.225530829):-1.110223025e-16,rplL_JCVI_PEP_1105173631741_HAWAII_SITE_HOT_70:0.1582903449):0.08087785,(((((rplP_JCVI_PEP_1105173430969_HAWAII_SITE_HOT_770:0.5349560691,smpB_JCVI_PEP_1114003916942_HAWAII_SITE_HOT_200:0.2456412418):0.0007693462,(((tsf_JCVI_PEP_1105173281837_HAWAII_SITE_HOT_70:0.2191701926,rpsC_JCVI_PEP_1114003910518_HAWAII_SITE_HOT_70:0.09605617686):2.498001805e-16,rpsB_JCVI_PEP_1105173281833_HAWAII_SITE_HOT_70:0.1136832083):2.220446049e-16,rpsM_JCVI_PEP_1105173394983_HAWAII_SITE_HOT_70:0.1559733089):0.0015602969):0.0009886737,rplD_JCVI_PEP_1105173976317_HAWAII_SITE_HOT_70:0.1637006542):0.0004928374,((rplF_JCVI_PEP_1114004465682_HAWAII_SITE_HOT_70:0.2625619113,rplB_JCVI_PEP_1114003779260_HAWAII_SITE_HOT_10:0.2396463662):0,(dnaG_JCVI_PEP_1105173704123_HAWAII_SITE_HOT_70:0.2499807339,rplS_JCVI_PEP_1105173322719_HAWAII_SITE_HOT_770:0.1078800529):5.551115123e-17):0.0065850024):0.0006871757,(rplF_JCVI_PEP_1105173920797_HAWAII_SITE_HOT_500:0.3954318362,rplF_JCVI_PEP_1114004122408_HAWAII_SITE_HOT_500:0.3954318362):0.00078489876):0.1255871):0.0666787,(((((pyrG_JCVI_PEP_1105173729099_HAWAII_SITE_HOT_500:0.1059839262,rpsB_JCVI_PEP_1105173286251_HAWAII_SITE_HOT_70:0.1935597994):-5.273559367e-16,pyrG_JCVI_PEP_1114004303232_HAWAII_SITE_HOT_500:0.1059839262):4.163336342e-16,infC_JCVI_PEP_1105173681589_HAWAII_SITE_HOT_130:0.5304096514):0.021628423,(((((rpsJ_JCVI_PEP_1105173691485_HAWAII_SITE_HOT_130:0.4818990457,infC_JCVI_PEP_1105173647901_HAWAII_SITE_HOT_4000:0.2639317066):1.054711873e-15,rpsI_JCVI_PEP_1114004514270_HAWAII_SITE_HOT_4000:0.4090652193):-1.110223025e-16,pgk_JCVI_PEP_1105173449357_HAWAII_SITE_HOT_130:0.4145028395):0.00095489545,rplD_JCVI_PEP_1114004212042_HAWAII_SITE_HOT_770:0.3928689329):0.000117021125,rplN_JCVI_PEP_1114003864862_HAWAII_SITE_HOT_500:1.153293176):0.022321565):0.09806813,(((((((rplF_JCVI_PEP_1105173255765_HAWAII_SITE_HOT_4000:0.07307896375,rplF_JCVI_PEP_1114003956984_HAWAII_SITE_HOT_4000:0.07307896375):-8.743006319e-16,pgk_JCVI_PEP_1105173825543_HAWAII_SITE_HOT_70:0.2917664139):9.553767e-05,tsf_JCVI_PEP_1114004489430_HAWAII_SITE_HOT_10:0.1306470741):0.0019041889,nusA_JCVI_PEP_1105173149449_HAWAII_SITE_HOT_10:0.1625399544):0.0018872999,(rplP_JCVI_PEP_1105178073713_HAWAII_SITE_HOT_70:0.05715382685,rplP_JCVI_PEP_1114004276994_HAWAII_SITE_HOT_70:0.05715382685):0.004547065):0.0017749895,smpB_JCVI_PEP_1105173341937_HAWAII_SITE_HOT_4000:0.2018907914):0.007279251,(((((rpoB_JCVI_PEP_1114004238230_HAWAII_SITE_HOT_770:0.03427110656,rpoB_JCVI_PEP_1105178028027_HAWAII_SITE_HOT_770:0.03427110656):0.00042525533,rpsK_JCVI_PEP_1114003840820_HAWAII_SITE_HOT_10:1.215902301):1.221229999e-06,rplD_JCVI_PEP_1114004468148_HAWAII_SITE_HOT_770:0.4339431952):1.22123e-06,((rpoB_JCVI_PEP_1105173452851_HAWAII_SITE_HOT_130:0.3275208935,rpsK_JCVI_PEP_1114003867220_HAWAII_SITE_HOT_200:1.039302502):1.22123e-06,((((rpoB_JCVI_PEP_1114004069672_HAWAII_SITE_HOT_10:0.3862360297,rpoB_JCVI_PEP_1114004402592_HAWAII_SITE_HOT_130:0.282297599):-9.992007222e-16,rpoB_JCVI_PEP_1114004200740_HAWAII_SITE_HOT_770:0.2509628201):5.551115123e-17,(((rplE_JCVI_PEP_1114003948046_HAWAII_SITE_HOT_500:0.2836906947,rpoB_JCVI_PEP_1105173677573_HAWAII_SITE_HOT_130:0.282297599):-3.885780586e-16,rpoB_JCVI_PEP_1105173363491_HAWAII_SITE_HOT_10:0.3873434183):-2.775557562e-16,rplM_JCVI_PEP_1114003893452_HAWAII_SITE_HOT_770:0.2877975035):-1.110223025e-16):0.00010581708,rpsK_JCVI_PEP_1114003864192_HAWAII_SITE_HOT_500:1.12705758):0.00021164796):0.000105816434):0.00281003933,rpsJ_JCVI_PEP_1105173220577_HAWAII_SITE_HOT_200:1.139901011):0.0161320348):0.131871399):0.106827512):0.23485505):0.050695226,(rplN_JCVI_PEP_1114003951614_HAWAII_SITE_HOT_770:0.2564053452,rplN_JCVI_PEP_1105173437107_HAWAII_SITE_HOT_770:0.2564053452):0.24529351):0.06713801):0.073756285):0.023842512,(((rplB_JCVI_PEP_1114004355338_HAWAII_SITE_HOT_4000:0.8538350237,rpsM_JCVI_PEP_1114004281198_HAWAII_SITE_HOT_770:0.2938200491):0.09181935,infC_JCVI_PEP_1105173779473_HAWAII_SITE_HOT_500:0.5283504815):0.024218239,((rpoB_JCVI_PEP_1114004404238_HAWAII_SITE_HOT_500:0.4942903137,pgk_JCVI_PEP_1114004049200_HAWAII_SITE_HOT_4000:0.6036871367):0.0378618,pyrG_JCVI_PEP_1114004328796_HAWAII_SITE_HOT_4000:0.4366874919):0.0273499):0.13901846):0.02746925):0.025844684,rpsS_JCVI_PEP_1105173638079_HAWAII_SITE_HOT_70:0.2676283941):0.035859108,(((rplB_JCVI_PEP_1105173757197_HAWAII_SITE_HOT_770:0.08084675925,rpsS_JCVI_PEP_1114004270472_HAWAII_SITE_HOT_770:0.1397551208):0.02146973,(((((((frr_JCVI_PEP_1105173927347_HAWAII_SITE_HOT_10:0.2978552739,rplM_JCVI_PEP_1114004323066_HAWAII_SITE_HOT_10:0.231579854):0.00042536395,(rplP_JCVI_PEP_1105173367293_HAWAII_SITE_HOT_500:0.04820028884,rplP_JCVI_PEP_1114003766796_HAWAII_SITE_HOT_500:0.04820028884):0.00042602277):0.0004256878,rpsS_JCVI_PEP_1105173255897_HAWAII_SITE_HOT_4000:0.1383820387):1.22123e-06,(((rpoB_JCVI_PEP_1114003787152_HAWAII_SITE_HOT_500:0.02969568372,rpoB_JCVI_PEP_1105173578215_HAWAII_SITE_HOT_500:0.02969568372):1.22123e-06,rpoB_JCVI_PEP_1105173351979_HAWAII_SITE_HOT_10:0.1291243939):0.00052906433,((rplE_JCVI_PEP_1105173466715_HAWAII_SITE_HOT_10:0.1374241677,rplN_JCVI_PEP_1105173823095_HAWAII_SITE_HOT_70:0.1577218674):0,rpoB_JCVI_PEP_1105173624153_HAWAII_SITE_HOT_10:0.1357162242):0.0017290905):0.00010649757):1.22123e-06,rplT_JCVI_PEP_1114003887820_HAWAII_SITE_HOT_4000:0.2495453127):0.011087719,((dnaG_JCVI_PEP_1105173630931_HAWAII_SITE_HOT_70:0.2871295067,rplE_JCVI_PEP_1114004256914_HAWAII_SITE_HOT_10:0.1814711362):1.110223025e-16,rpsS_JCVI_PEP_1114004482460_HAWAII_SITE_HOT_10:0.130968596):0.01090666):0.040576994,(((((rplN_JCVI_PEP_1105173455105_HAWAII_SITE_HOT_130:0.3945025464,rpsJ_JCVI_PEP_1114004253382_HAWAII_SITE_HOT_130:0.1378663703):-2.220446049e-16,tsf_JCVI_PEP_1114003883778_HAWAII_SITE_HOT_200:0.2288152484):0.021543546,(rpoB_JCVI_PEP_1105178024083_HAWAII_SITE_HOT_770:0.4146199908,rplL_JCVI_PEP_1114004160108_HAWAII_SITE_HOT_770:0.1866795913):0.02166363):0.00807307,(rpsC_JCVI_PEP_1114004487468_HAWAII_SITE_HOT_770:0.3688275895,pgk_JCVI_PEP_1105178058757_HAWAII_SITE_HOT_500:0.2927485305):0.021014534):0.025217997,(rplN_JCVI_PEP_1114003833490_HAWAII_SITE_HOT_70:0.09012610255,rpsC_JCVI_PEP_1114004426892_HAWAII_SITE_HOT_200:0.06990019352):0.050577108):0.08041686):0.027456276):0.017752493,(((((rpsS_JCVI_PEP_1114004419122_HAWAII_SITE_HOT_10:0.1010070529,pgk_JCVI_PEP_1114004348340_HAWAII_SITE_HOT_70:0.3054877434):-1.110223025e-16,pgk_JCVI_PEP_1105173981095_HAWAII_SITE_HOT_70:0.3902895097):0.007740718,(rpsI_JCVI_PEP_1114004143004_HAWAII_SITE_HOT_10:0.1503007621,rpsI_JCVI_PEP_1105173936721_HAWAII_SITE_HOT_10:0.1503007621):0.011148462):0.02965888,rpoB_JCVI_PEP_1114004403414_HAWAII_SITE_HOT_10:0.1479624911):0.014433609,(rpsJ_JCVI_PEP_1105173657975_HAWAII_SITE_HOT_10:0.3434796071,rpsS_JCVI_PEP_1105173797549_HAWAII_SITE_HOT_4000:0.367347511):0.026374424):0.053350694):0.06287534):0.044201776):0.0804029):0.010768591,((rpoB_JCVI_PEP_1105173231341_HAWAII_SITE_HOT_500:0.08067441072,rplB_JCVI_PEP_1114004518800_HAWAII_SITE_HOT_10:0.1980226081):0.012055208,((((((((rpsM_JCVI_PEP_1105173644059_HAWAII_SITE_HOT_4000:0.2757694653,rplL_JCVI_PEP_1105173773697_HAWAII_SITE_HOT_500:0.1778213254):-2.775557562e-17,rpoB_JCVI_PEP_1105173390369_HAWAII_SITE_HOT_70:0.1425116921):-1.665334537e-16,rpsC_JCVI_PEP_1105173255901_HAWAII_SITE_HOT_4000:0.1802472048):2.775557562e-17,rpoB_JCVI_PEP_1105173924215_HAWAII_SITE_HOT_10:0.1875360486):2.775557562e-17,rpoB_JCVI_PEP_1114004498800_HAWAII_SITE_HOT_10:0.1875360486):-5.551115123e-17,pgk_JCVI_PEP_1105173955499_HAWAII_SITE_HOT_770:0.2555535027):0.010637614,rpmA_JCVI_PEP_1114003807770_HAWAII_SITE_HOT_500:0.1818110817):0.01016951,rpsI_JCVI_PEP_1114004015956_HAWAII_SITE_HOT_10:0.1390436032):0.015047312):0.0177601):0.011740194,rplN_JCVI_PEP_1105173859715_HAWAII_SITE_HOT_500:0.7090929871):0.026584385):0.008703796,rpsK_JCVI_PEP_1105173548283_HAWAII_SITE_HOT_770:0.05316662507):0,(rpoB_JCVI_PEP_1105173459307_HAWAII_SITE_HOT_10:0.1383343979,rplP_JCVI_PEP_1105173353991_HAWAII_SITE_HOT_10:0.1362095694):-2.775557562e-17):-2.775557562e-17,frr_JCVI_PEP_1105173385049_HAWAII_SITE_HOT_70:0.1739334269):8.326672685e-17,rpoB_JCVI_PEP_1105178049155_HAWAII_SITE_HOT_500:0.2019446198):5.551115123e-17,rpoB_JCVI_PEP_1114004118056_HAWAII_SITE_HOT_500:0.2019446198):-5.551115123e-17);
